# Supplementary material for: Bibliometric analysis of research on the role of intestinal microbiota in obesity
Source: PeerJ. 2018 Jun 29;6:e5091. doi: 10.7717/peerj.5091 (PMC6027659; doi:10.7717/peerj.5091)
Supplement: Data S1 [file peerj-06-5091-s006.zip]

Archive with 3 entries (2 files):
- Raw data.csv
- __MACOSX/
- __MACOSX/._Raw data.csv
